# Supplementary material for: Capsid and integrase play essential apposing roles in viral ribonucleoprotein assembly during HIV-1 core morphogenesis
Source: iScience. 2026 Jun 22;29(7):116378. doi: 10.1016/j.isci.2026.116378 (PMC13316281; doi:10.1016/j.isci.2026.116378)
Supplement: Table S1. Peptide enrichment analysis by mass spectrometry, related to Figure S4 [file mmc2.xlsx]

## Sheet: Fig.S4_Mass-Spec data
	Data from focused search of mass spec hits for Gag products
	EXPT-1		# Peptides detected	Abundance: F1: Sample		Amino acid residue #	EXPT-1			EXPT-2			SUM (E1+E2)
	Domain	DetectedPeptideSequence					# Peptides detected	Abundance		# Peptides detected	Abundance		# Peptides detected	Abundance
	Gag 5-15 MA	[R].ASVLSGGELDK.[W]	7	154000		1	0	0		0	0		0	0
	Gag 151-157 CA	[R].TLNAWVK.[VLAC]	120	8.3884e+06		2	0	0		0	0		0	0
	Gag 203-214 CA	[K].ETINEEAAEWDR.[VL]	35	2.33314e+06		3	0	0		0	0		0	0
	Gag 265-272 CA	[R].WIILGLNK.[IL]	71	1.58102e+06		4	0	0		0	0		0	0
	Gag 303-314 CA	[K].TLRAEQASQEVK.[NG]	26	1.28425e+07		5	7	154000		0	0		7	154000
	Gag 276-286 CA	[R].MYSPTSILDIR.[Q]	19	2.64785e+06		6	7	154000		0	0		7	154000
	Gag 276-286 CA	[R].MYSPTSILDIR.[Q]	19	1.79788e+06		7	7	154000		0	0		7	154000
	Gag 362-380 Sp1/NC	[R].VLAEAMSQVTNPATIMIQK.[G]	2	343849		8	7	154000		0	0		7	154000
	Gag 430-436 NC/Sp2	[RK].QANFLGK.[ILMSYVF]	37	3.2638e+06		9	7	154000		0	0		7	154000
						10	7	154000		0	0		7	154000
						11	7	154000		0	0		7	154000
						12	7	154000		0	0		7	154000
						13	7	154000		0	0		7	154000
						14	7	154000		0	0		7	154000
						15	7	154000		0	0		7	154000
						16	0	0		0	0		0	0
	EXPT-2		# Peptides detected	Abundance: F1: Sample		17	0	0		0	0		0	0
	Domain	DetectedPeptideSequence				18	0	0		0	0		0	0
	Gag 203-214 CA	ETINEEAAEWDR	35	606197		19	0	0		0	0		0	0
	Gag 276-286 CA	MYSPTSILDIR	19	756638		20	0	0		0	0		0	0
						21	0	0		0	0		0	0
						22	0	0		0	0		0	0
						23	0	0		0	0		0	0
						24	0	0		0	0		0	0
						25	0	0		0	0		0	0
						26	0	0		0	0		0	0
						27	0	0		0	0		0	0
						28	0	0		0	0		0	0
						29	0	0		0	0		0	0
						30	0	0		0	0		0	0
						31	0	0		0	0		0	0
						32	0	0		0	0		0	0
						33	0	0		0	0		0	0
						34	0	0		0	0		0	0
						35	0	0		0	0		0	0
						36	0	0		0	0		0	0
						37	0	0		0	0		0	0
						38	0	0		0	0		0	0
						39	0	0		0	0		0	0
						40	0	0		0	0		0	0
						41	0	0		0	0		0	0
						42	0	0		0	0		0	0
						43	0	0		0	0		0	0
						44	0	0		0	0		0	0
						45	0	0		0	0		0	0
						46	0	0		0	0		0	0
						47	0	0		0	0		0	0
						48	0	0		0	0		0	0
						49	0	0		0	0		0	0
						50	0	0		0	0		0	0
						51	0	0		0	0		0	0
						52	0	0		0	0		0	0
						53	0	0		0	0		0	0
						54	0	0		0	0		0	0
						55	0	0		0	0		0	0
						56	0	0		0	0		0	0
						57	0	0		0	0		0	0
						58	0	0		0	0		0	0
						59	0	0		0	0		0	0
						60	0	0		0	0		0	0
						61	0	0		0	0		0	0
						62	0	0		0	0		0	0
						63	0	0		0	0		0	0
						64	0	0		0	0		0	0
						65	0	0		0	0		0	0
						66	0	0		0	0		0	0
						67	0	0		0	0		0	0
						68	0	0		0	0		0	0
						69	0	0		0	0		0	0
						70	0	0		0	0		0	0
						71	0	0		0	0		0	0
						72	0	0		0	0		0	0
						73	0	0		0	0		0	0
						74	0	0		0	0		0	0
						75	0	0		0	0		0	0
						76	0	0		0	0		0	0
						77	0	0		0	0		0	0
						78	0	0		0	0		0	0
						79	0	0		0	0		0	0
						80	0	0		0	0		0	0
						81	0	0		0	0		0	0
						82	0	0		0	0		0	0
						83	0	0		0	0		0	0
						84	0	0		0	0		0	0
						85	0	0		0	0		0	0
						86	0	0		0	0		0	0
						87	0	0		0	0		0	0
						88	0	0		0	0		0	0
						89	0	0		0	0		0	0
						90	0	0		0	0		0	0
						91	0	0		0	0		0	0
						92	0	0		0	0		0	0
						93	0	0		0	0		0	0
						94	0	0		0	0		0	0
						95	0	0		0	0		0	0
						96	0	0		0	0		0	0
						97	0	0		0	0		0	0
						98	0	0		0	0		0	0
						99	0	0		0	0		0	0
						100	0	0		0	0		0	0
						101	0	0		0	0		0	0
						102	0	0		0	0		0	0
						103	0	0		0	0		0	0
						104	0	0		0	0		0	0
						105	0	0		0	0		0	0
						106	0	0		0	0		0	0
						107	0	0		0	0		0	0
						108	0	0		0	0		0	0
						109	0	0		0	0		0	0
						110	0	0		0	0		0	0
						111	0	0		0	0		0	0
						112	0	0		0	0		0	0
						113	0	0		0	0		0	0
						114	0	0		0	0		0	0
						115	0	0		0	0		0	0
						116	0	0		0	0		0	0
						117	0	0		0	0		0	0
						118	0	0		0	0		0	0
						119	0	0		0	0		0	0
						120	0	0		0	0		0	0
						121	0	0		0	0		0	0
						122	0	0		0	0		0	0
						123	0	0		0	0		0	0
						124	0	0		0	0		0	0
						125	0	0		0	0		0	0
						126	0	0		0	0		0	0
						127	0	0		0	0		0	0
						128	0	0		0	0		0	0
						129	0	0		0	0		0	0
						130	0	0		0	0		0	0
						131	0	0		0	0		0	0
						132	0	0		0	0		0	0
						133	0	0		0	0		0	0
						134	0	0		0	0		0	0
						135	0	0		0	0		0	0
						136	0	0		0	0		0	0
						137	0	0		0	0		0	0
						138	0	0		0	0		0	0
						139	0	0		0	0		0	0
						140	0	0		0	0		0	0
						141	0	0		0	0		0	0
						142	0	0		0	0		0	0
						143	0	0		0	0		0	0
						144	0	0		0	0		0	0
						145	0	0		0	0		0	0
						146	0	0		0	0		0	0
						147	0	0		0	0		0	0
						148	0	0		0	0		0	0
						149	0	0		0	0		0	0
						150	0	0		0	0		0	0
						151	120	8.3884e+06		0	0		120	8.3884e+06
						152	120	8.3884e+06		0	0		120	8.3884e+06
						153	120	8.3884e+06		0	0		120	8.3884e+06
						154	120	8.3884e+06		0	0		120	8.3884e+06
						155	120	8.3884e+06		0	0		120	8.3884e+06
						156	120	8.3884e+06		0	0		120	8.3884e+06
						157	120	8.3884e+06		0	0		120	8.3884e+06
						158	0	0		0	0		0	0
						159	0	0		0	0		0	0
						160	0	0		0	0		0	0
						161	0	0		0	0		0	0
						162	0	0		0	0		0	0
						163	0	0		0	0		0	0
						164	0	0		0	0		0	0
						165	0	0		0	0		0	0
						166	0	0		0	0		0	0
						167	0	0		0	0		0	0
						168	0	0		0	0		0	0
						169	0	0		0	0		0	0
						170	0	0		0	0		0	0
						171	0	0		0	0		0	0
						172	0	0		0	0		0	0
						173	0	0		0	0		0	0
						174	0	0		0	0		0	0
						175	0	0		0	0		0	0
						176	0	0		0	0		0	0
						177	0	0		0	0		0	0
						178	0	0		0	0		0	0
						179	0	0		0	0		0	0
						180	0	0		0	0		0	0
						181	0	0		0	0		0	0
						182	0	0		0	0		0	0
						183	0	0		0	0		0	0
						184	0	0		0	0		0	0
						185	0	0		0	0		0	0
						186	0	0		0	0		0	0
						187	0	0		0	0		0	0
						188	0	0		0	0		0	0
						189	0	0		0	0		0	0
						190	0	0		0	0		0	0
						191	0	0		0	0		0	0
						192	0	0		0	0		0	0
						193	0	0		0	0		0	0
						194	0	0		0	0		0	0
						195	0	0		0	0		0	0
						196	0	0		0	0		0	0
						197	0	0		0	0		0	0
						198	0	0		0	0		0	0
						199	0	0		0	0		0	0
						200	0	0		0	0		0	0
						201	0	0		0	0		0	0
						202	0	0		0	0		0	0
						203	35	2.33314e+06		35	606197		70	2.93934e+06
						204	35	2.33314e+06		35	606197		70	2.93934e+06
						205	35	2.33314e+06		35	606197		70	2.93934e+06
						206	35	2.33314e+06		35	606197		70	2.93934e+06
						207	35	2.33314e+06		35	606197		70	2.93934e+06
						208	35	2.33314e+06		35	606197		70	2.93934e+06
						209	35	2.33314e+06		35	606197		70	2.93934e+06
						210	35	2.33314e+06		35	606197		70	2.93934e+06
						211	35	2.33314e+06		35	606197		70	2.93934e+06
						212	35	2.33314e+06		35	606197		70	2.93934e+06
						213	35	2.33314e+06		35	606197		70	2.93934e+06
						214	35	2.33314e+06		35	606197		70	2.93934e+06
						215	0	0		0	0		0	0
						216	0	0		0	0		0	0
						217	0	0		0	0		0	0
						218	0	0		0	0		0	0
						219	0	0		0	0		0	0
						220	0	0		0	0		0	0
						221	0	0		0	0		0	0
						222	0	0		0	0		0	0
						223	0	0		0	0		0	0
						224	0	0		0	0		0	0
						225	0	0		0	0		0	0
						226	0	0		0	0		0	0
						227	0	0		0	0		0	0
						228	0	0		0	0		0	0
						229	0	0		0	0		0	0
						230	0	0		0	0		0	0
						231	0	0		0	0		0	0
						232	0	0		0	0		0	0
						233	0	0		0	0		0	0
						234	0	0		0	0		0	0
						235	0	0		0	0		0	0
						236	0	0		0	0		0	0
						237	0	0		0	0		0	0
						238	0	0		0	0		0	0
						239	0	0		0	0		0	0
						240	0	0		0	0		0	0
						241	0	0		0	0		0	0
						242	0	0		0	0		0	0
						243	0	0		0	0		0	0
						244	0	0		0	0		0	0
						245	0	0		0	0		0	0
						246	0	0		0	0		0	0
						247	0	0		0	0		0	0
						248	0	0		0	0		0	0
						249	0	0		0	0		0	0
						250	0	0		0	0		0	0
						251	0	0		0	0		0	0
						252	0	0		0	0		0	0
						253	0	0		0	0		0	0
						254	0	0		0	0		0	0
						255	0	0		0	0		0	0
						256	0	0		0	0		0	0
						257	0	0		0	0		0	0
						258	0	0		0	0		0	0
						259	0	0		0	0		0	0
						260	0	0		0	0		0	0
						261	0	0		0	0		0	0
						262	0	0		0	0		0	0
						263	0	0		0	0		0	0
						264	0	0		0	0		0	0
						265	71	1.58102e+06		0	0		71	1.58102e+06
						266	71	1.58102e+06		0	0		71	1.58102e+06
						267	71	1.58102e+06		0	0		71	1.58102e+06
						268	71	1.58102e+06		0	0		71	1.58102e+06
						269	71	1.58102e+06		0	0		71	1.58102e+06
						270	71	1.58102e+06		0	0		71	1.58102e+06
						271	71	1.58102e+06		0	0		71	1.58102e+06
						272	71	1.58102e+06		0	0		71	1.58102e+06
						273	0	0		0	0		0	0
						274	0	0		0	0		0	0
						275	0	0		0	0		0	0
						276	38	4.44573e+06		19	756638		57	5.20237e+06
						277	38	4.44573e+06		19	756638		57	5.20237e+06
						278	38	4.44573e+06		19	756638		57	5.20237e+06
						279	38	4.44573e+06		19	756638		57	5.20237e+06
						280	38	4.44573e+06		19	756638		57	5.20237e+06
						281	38	4.44573e+06		19	756638		57	5.20237e+06
						282	38	4.44573e+06		19	756638		57	5.20237e+06
						283	38	4.44573e+06		19	756638		57	5.20237e+06
						284	38	4.44573e+06		19	756638		57	5.20237e+06
						285	38	4.44573e+06		19	756638		57	5.20237e+06
						286	38	4.44573e+06		19	756638		57	5.20237e+06
						287	0	0		0	0		0	0
						288	0	0		0	0		0	0
						289	0	0		0	0		0	0
						290	0	0		0	0		0	0
						291	0	0		0	0		0	0
						292	0	0		0	0		0	0
						293	0	0		0	0		0	0
						294	0	0		0	0		0	0
						295	0	0		0	0		0	0
						296	0	0		0	0		0	0
						297	0	0		0	0		0	0
						298	0	0		0	0		0	0
						299	0	0		0	0		0	0
						300	0	0		0	0		0	0
						301	0	0		0	0		0	0
						302	0	0		0	0		0	0
						303	26	1.28425e+07		0	0		26	1.28425e+07
						304	26	1.28425e+07		0	0		26	1.28425e+07
						305	26	1.28425e+07		0	0		26	1.28425e+07
						306	26	1.28425e+07		0	0		26	1.28425e+07
						307	26	1.28425e+07		0	0		26	1.28425e+07
						308	26	1.28425e+07		0	0		26	1.28425e+07
						309	26	1.28425e+07		0	0		26	1.28425e+07
						310	26	1.28425e+07		0	0		26	1.28425e+07
						311	26	1.28425e+07		0	0		26	1.28425e+07
						312	26	1.28425e+07		0	0		26	1.28425e+07
						313	26	1.28425e+07		0	0		26	1.28425e+07
						314	26	1.28425e+07		0	0		26	1.28425e+07
						315	0	0		0	0		0	0
						316	0	0		0	0		0	0
						317	0	0		0	0		0	0
						318	0	0		0	0		0	0
						319	0	0		0	0		0	0
						320	0	0		0	0		0	0
						321	0	0		0	0		0	0
						322	0	0		0	0		0	0
						323	0	0		0	0		0	0
						324	0	0		0	0		0	0
						325	0	0		0	0		0	0
						326	0	0		0	0		0	0
						327	0	0		0	0		0	0
						328	0	0		0	0		0	0
						329	0	0		0	0		0	0
						330	0	0		0	0		0	0
						331	0	0		0	0		0	0
						332	0	0		0	0		0	0
						333	0	0		0	0		0	0
						334	0	0		0	0		0	0
						335	0	0		0	0		0	0
						336	0	0		0	0		0	0
						337	0	0		0	0		0	0
						338	0	0		0	0		0	0
						339	0	0		0	0		0	0
						340	0	0		0	0		0	0
						341	0	0		0	0		0	0
						342	0	0		0	0		0	0
						343	0	0		0	0		0	0
						344	0	0		0	0		0	0
						345	0	0		0	0		0	0
						346	0	0		0	0		0	0
						347	0	0		0	0		0	0
						348	0	0		0	0		0	0
						349	0	0		0	0		0	0
						350	0	0		0	0		0	0
						351	0	0		0	0		0	0
						352	0	0		0	0		0	0
						353	0	0		0	0		0	0
						354	0	0		0	0		0	0
						355	0	0		0	0		0	0
						356	0	0		0	0		0	0
						357	0	0		0	0		0	0
						358	0	0		0	0		0	0
						359	0	0		0	0		0	0
						360	0	0		0	0		0	0
						361	0	0		0	0		0	0
						362	2	343849		0	0		2	343849
						363	2	343849		0	0		2	343849
						364	2	343849		0	0		2	343849
						365	2	343849		0	0		2	343849
						366	2	343849		0	0		2	343849
						367	2	343849		0	0		2	343849
						368	2	343849		0	0		2	343849
						369	2	343849		0	0		2	343849
						370	2	343849		0	0		2	343849
						371	2	343849		0	0		2	343849
						372	2	343849		0	0		2	343849
						373	2	343849		0	0		2	343849
						374	2	343849		0	0		2	343849
						375	2	343849		0	0		2	343849
						376	2	343849		0	0		2	343849
						377	2	343849		0	0		2	343849
						378	2	343849		0	0		2	343849
						379	2	343849		0	0		2	343849
						380	2	343849		0	0		2	343849
						381	0	0		0	0		0	0
						382	0	0		0	0		0	0
						383	0	0		0	0		0	0
						384	0	0		0	0		0	0
						385	0	0		0	0		0	0
						386	0	0		0	0		0	0
						387	0	0		0	0		0	0
						388	0	0		0	0		0	0
						389	0	0		0	0		0	0
						390	0	0		0	0		0	0
						391	0	0		0	0		0	0
						392	0	0		0	0		0	0
						393	0	0		0	0		0	0
						394	0	0		0	0		0	0
						395	0	0		0	0		0	0
						396	0	0		0	0		0	0
						397	0	0		0	0		0	0
						398	0	0		0	0		0	0
						399	0	0		0	0		0	0
						400	0	0		0	0		0	0
						401	0	0		0	0		0	0
						402	0	0		0	0		0	0
						403	0	0		0	0		0	0
						404	0	0		0	0		0	0
						405	0	0		0	0		0	0
						406	0	0		0	0		0	0
						407	0	0		0	0		0	0
						408	0	0		0	0		0	0
						409	0	0		0	0		0	0
						410	0	0		0	0		0	0
						411	0	0		0	0		0	0
						412	0	0		0	0		0	0
						413	0	0		0	0		0	0
						414	0	0		0	0		0	0
						415	0	0		0	0		0	0
						416	0	0		0	0		0	0
						417	0	0		0	0		0	0
						418	0	0		0	0		0	0
						419	0	0		0	0		0	0
						420	0	0		0	0		0	0
						421	0	0		0	0		0	0
						422	0	0		0	0		0	0
						423	0	0		0	0		0	0
						424	0	0		0	0		0	0
						425	0	0		0	0		0	0
						426	0	0		0	0		0	0
						427	0	0		0	0		0	0
						428	0	0		0	0		0	0
						429	0	0		0	0		0	0
						430	37	3.2638e+06		0	0		37	3.2638e+06
						431	37	3.2638e+06		0	0		37	3.2638e+06
						432	37	3.2638e+06		0	0		37	3.2638e+06
						433	37	3.2638e+06		0	0		37	3.2638e+06
						434	37	3.2638e+06		0	0		37	3.2638e+06
						435	37	3.2638e+06		0	0		37	3.2638e+06
						436	37	3.2638e+06		0	0		37	3.2638e+06
						437	0	0		0	0		0	0
						438	0	0		0	0		0	0
						439	0	0		0	0		0	0
						440	0	0		0	0		0	0
						441	0	0		0	0		0	0
						442	0	0		0	0		0	0
						443	0	0		0	0		0	0
						444	0	0		0	0		0	0
						445	0	0		0	0		0	0
						446	0	0		0	0		0	0
						447	0	0		0	0		0	0
						448	0	0		0	0		0	0
						449	0	0		0	0		0	0
						450	0	0		0	0		0	0
						451	0	0		0	0		0	0
						452	0	0		0	0		0	0
						453	0	0		0	0		0	0
						454	0	0		0	0		0	0
						455	0	0		0	0		0	0
						456	0	0		0	0		0	0
						457	0	0		0	0		0	0
						458	0	0		0	0		0	0
						459	0	0		0	0		0	0
						460	0	0		0	0		0	0
						461	0	0		0	0		0	0
						462	0	0		0	0		0	0
						463	0	0		0	0		0	0
						464	0	0		0	0		0	0
						465	0	0		0	0		0	0
						466	0	0		0	0		0	0
						467	0	0		0	0		0	0
						468	0	0		0	0		0	0
						469	0	0		0	0		0	0
						470	0	0		0	0		0	0
						471	0	0		0	0		0	0
						472	0	0		0	0		0	0
						473	0	0		0	0		0	0
						474	0	0		0	0		0	0
						475	0	0		0	0		0	0
						476	0	0		0	0		0	0
						477	0	0		0	0		0	0
						478	0	0		0	0		0	0
						479	0	0		0	0		0	0
						480	0	0		0	0		0	0
						481	0	0		0	0		0	0
						482	0	0		0	0		0	0
						483	0	0		0	0		0	0
						484	0	0		0	0		0	0
						485	0	0		0	0		0	0
						486	0	0		0	0		0	0
						487	0	0		0	0		0	0
						488	0	0		0	0		0	0
						489	0	0		0	0		0	0
						490	0	0		0	0		0	0
						491	0	0		0	0		0	0
						492	0	0		0	0		0	0
						493	0	0		0	0		0	0
						494	0	0		0	0		0	0
						495	0	0		0	0		0	0
						496	0	0		0	0		0	0
						497	0	0		0	0		0	0
						498	0	0		0	0		0	0
						499	0	0		0	0		0	0
						500	0	0		0	0		0	0
