# Supplementary material for: Capsid and integrase play essential apposing roles in viral ribonucleoprotein assembly during HIV-1 core morphogenesis
Source: iScience. 2026 Jun 22;29(7):116378. doi: 10.1016/j.isci.2026.116378 (PMC13316281; doi:10.1016/j.isci.2026.116378)
Supplement: Data S1. Uncropped western blots of main and supplementary Figures [file mmc3.zip]

Archive with 1 entries (1 files):
- iScience_DataS1.pdf
